# Supplementary material for: HIF-1α activation results in actin cytoskeleton reorganization and modulation of Rac-1 signaling in endothelial cells
Source: Cell Commun Signal. 2013 Oct 21;11:80. doi: 10.1186/1478-811X-11-80 (PMC3895861; doi:10.1186/1478-811X-11-80)
Supplement: Additional file 1 — Live cell imaging of glEND.2 cells. Spheroids of glEND.2 cells were plated on collagen IV-coated glass plates and treated with or without DMOG (1 mM). Movement of cells was monitored with an inverted microscope (Leica DMI3000B) in phase contrast mode using a 20x 0.4 NA objective with a 0.5x video coupler. The microscope was equipped with an incubation chamber to maintain the spheroids at 37°C and 7.5% CO2. 200 images were taken every 5 min for 17 h. [file 1478-811X-11-80-S1.zip]

Archive with 2 entries (2 files):
- 1214054352994224_add2.avi
- 1214054352994224_add3.avi
